# Supplementary material for: Age-Related Changes in Sentence Production Abilities and Their Relation to Working-Memory Capacity: Evidence from a Verb-Final Language
Source: PLoS One. 2015 Apr 9;10(4):e0119424. doi: 10.1371/journal.pone.0119424 (PMC4391780; doi:10.1371/journal.pone.0119424)
Supplement: S1 Data — (XLSX) [file pone.0119424.s001.xlsx]

## Sheet: (7)SPSS
ID	Gender	Age	WM_Score	SC_WM_DF	SC_WM_DB	SC_WM_WF	SC_WM_WB	Priming_C	Priming_NC	Completion_C	Completion_NC
101	2	26	11.25	14	11	12	8	100	100	100	100
102	1	28	5.25	9	5	5	2	100	87.5	100	100
103	2	21	11.25	14	12	11	8	87.5	100	100	100
104	2	34	8.25	12	10	5	6	100	100	100	100
105	2	25	6.25	8	9	4	4	100	75	87.5	100
106	1	25	10	14	11	9	6	100	100	100	100
107	1	26	7.25	13	6	5	5	100	87.5	100	100
108	1	26	9.25	14	10	6	7	100	100	100	100
109	1	25	7	11	4	7	6	100	100	100	100
110	2	32	8	12	6	7	7	100	100	100	100
111	1	32	9.5	9	8	10	11	100	100	100	100
112	1	28	10	14	10	8	8	100	100	100	100
113	2	26	6.5	8	7	6	5	100	87.5	100	87.5
114	1	33	8	12	8	6	6	100	100	100	100
115	1	31	12.25	14	12	14	9	100	100	100	100
116	1	27	6.75	13	8	4	2	100	100	87.5	75
117	2	26	8.25	12	9	6	6	100	100	100	100
118	1	23	8	11	8	6	7	100	100	100	100
119	2	26	7.25	9	7	7	6	100	100	100	100
120	2	24	9.25	10	13	7	7	100	100	100	100
201	1	56	5	10	6	2	2	100	100	100	100
202	2	44	8.25	13	7	7	6	87.5	100	100	100
203	2	56	4.75	9	4	3	3	100	100	100	100
204	2	54	5.5	10	3	5	4	100	100	100	100
205	1	43	6	8	7	4	5	100	100	100	100
206	2	40	7.75	11	5	8	7	100	100	100	100
207	2	53	6	7	7	5	5	100	100	100	100
208	1	53	4.75	7	5	4	3	100	62.5	100	100
209	2	52	4.75	9	6	2	2	100	100	100	100
210	2	52	7.25	8	8	6	7	100	100	100	100
211	1	60	8.25	11	7	8	7	100	100	100	100
212	2	50	9.5	14	11	7	6	100	100	87.5	87.5
213	1	56	6.5	12	5	5	4	100	100	100	100
214	2	53	9.75	13	14	4	8	100	100	100	100
215	1	54	8.5	9	6	7	12	100	100	100	100
216	2	54	7	8	7	8	5	100	100	100	100
217	1	62	7.75	14	6	7	4	100	25	100	100
218	2	59	5.5	11	6	2	3	100	50	100	100
219	2	55	8.5	9	12	7	6	100	100	100	100
220	2	52	6.5	8	8	5	5	100	100	100	100
301	2	65	5.25	7	5	3	6	100	100	100	87.5
302	2	66	3.75	3	6	2	4	100	100	37.5	100
303	2	65	5	6	6	4	4	100	12.5	100	87.5
304	1	67	6.5	12	4	4	6	100	87.5	100	75
305	1	72	3.5	3	4	4	3	100	50	100	100
306	2	76	2.75	2	3	3	3	62.5	37.5	75	100
307	1	82	3	5	4	1	2	87.5	75	100	100
308	1	79	2.75	4	4	1	2	75	75	100	62.5
309	2	68	4.25	6	6	3	2	100	75	100	75
310	2	85	1.5	2	2	1	1	75	37.5	50	100
311	2	83	3.5	6	4	2	2	12.5	0	25	0
312	2	86	3	5	2	3	2	50	50	50	25
313	2	80	1.75	2	2	1	2	25	0	0	0
314	2	68	6.25	10	6	5	4	100	87.5	100	100
315	1	76	5.25	8	4	5	4	100	100	37.5	100
316	1	71	4.5	10	4	2	2	100	100	100	100
317	1	77	5.25	9	4	5	3	100	100	100	100
318	2	74	4	6	2	4	4	75	37.5	87.5	100
319	1	79	4.25	3	3	7	4	87.5	50	100	100
320	2	75	3.25	4	4	3	2	75	100	87.5	100
